# Supplementary material for: Sdy-1 Executes Antitumor Activity in HepG2 and HeLa Cancer Cells by Inhibiting the Wnt/β-Catenin Signaling Pathway
Source: Mar Drugs. 2022 Feb 5;20(2):125. doi: 10.3390/md20020125 (PMC8877534; doi:10.3390/md20020125)
Supplement: Supplementary file 1 [file marinedrugs-20-00125-s001.zip]

Archive with 1 entries (1 files):
- marinedrugs-1496727-supplementary.pdf
